# Supplementary material for: Fecal Luminal Factors from Patients with Gastrointestinal Diseases Alter Gene Expression Profiles in Caco-2 Cells and Colonoids
Source: Int J Mol Sci. 2022 Dec 7;23(24):15505. doi: 10.3390/ijms232415505 (PMC9779506; doi:10.3390/ijms232415505)
Supplement: Supplementary file 1 [file ijms-23-15505-s001.zip]

Archive with 1 entries (1 files):
- ijms-2012865-supplementary.pdf
